# Supplementary material for: Modeling primary immunotherapy resistance in metastatic bladder cancer: a syngeneic, bioluminescent mouse model
Source: Cancer Cell Int. 2026 Jan 8;26:73. doi: 10.1186/s12935-025-04117-x (PMC12879323; doi:10.1186/s12935-025-04117-x)
Supplement: Supplementary file 1 — Supplementary Table S1. [file 12935_2025_4117_MOESM1_ESM.xlsx]

## Sheet: positive counts in all cells
		Control																		anti-PD-1
		mice 1			2			3			4			5			6			mice1			2			3			4			5
		positive cells count	tumor cell count	percentage %	positive cells count	tumor cell count	percentage %	positive cells count	tumor cell count	percentage %	positive cells count	tumor cell count	percentage %	positive cells count	tumor cell count	percentage %	positive cells count	tumor cell count	percentage %	positive cells count	tumor cell count	percentage %	positive cells count	tumor cell count	percentage %	positive cells count	tumor cell count	percentage %	positive cells count	tumor cell count	percentage %	positive cells count	tumor cell count	percentage %
CD4 %	Lung-field 1	9	1703	0.528479	7	1756	0.398633	26	1872	1.38889	8	2083	0.384061	39	1662	2.34657	8	1542	0.518807	20	1518	1.31752	10	1344	0.744048				25	2011	1.24316	21	2126	0.98777
	Lung-field 2	4	1242	0.322061	9	1721	0.522952	11	1888	0.582627	11	876	1.25571	14	1475	0.949153	17	2055	0.827251	7	1502	0.466045	3	994	0.301811				9	1898	0.474183	11	1570	0.700637
	sacrum-bone field 1				4	1907	0.209754	3	366	0.819672										6	1375	0.436364
	sacrum-bone field 2				2	1897	0.10543	2	890	0.224719										10	1389	0.719942
	hind limb-bone field 1				15	1239	1.21065	3	1628	0.184275	4	673	0.594354	3	807	0.371747	5	946	0.528541	5	1035	0.483092	11	1160	0.948276	16	1300	1.23077	6	1608	0.373134	4	1481	0.270088
	hind limb-bone field 2				14	1474	0.949796	5	856	0.584112	2	600	0.333333	2	1249	0.160128	2	1613	0.123993	8	1551	0.515796	13	1284	1.01246	20	500	4	5	1614	0.309789	3	1348	0.222552
CD8 %	Lung-field 1	34	1687	2.01541	24	2100	1.14286	38	1320	2.87879	43	2149	2.00093	39	1909	2.04295	88	1823	4.82721	37	1447	2.55701	64	1681	3.80726				30	2161	1.38825	37	1516	2.44063
	Lung-field 2	54	2052	2.63158	39	1748	2.23112	29	2089	1.38822	33	966	3.41615	46	1354	3.39734	26	1719	1.51251	38	1764	2.1542	53	1378	3.84615				42	1704	2.46479	28	2047	1.36786
	sacrum-bone field 1				6	1889	0.317628	15	334	4.49102										7	1312	0.533537
	sacrum-bone field 2				8	2037	0.392734	11	766	1.43603										24	1239	1.93705
	hind limb-bone field 1				7	1460	0.479452	20	1051	1.90295	17	1644	1.03406	0	1028	0	10	882	1.13379	14	1578	0.887199	22	1114	1.97487	65	1300	5	9	1498	0.600801	8	2180	0.366972
	hind limb-bone field 2				18	1175	1.53191	12	1103	1.08794	13	1195	1.08787	5	1198	0.417362	13	1438	0.904033	21	1323	1.5873	8	1235	0.647773	26	500	5.2	4	1796	0.222717	4	1849	0.216333
PD-1 %	Lung-field 1	34	1102	3.0853	12	1329	0.902935	20	2233	0.895656	17	2576	0.659938	24	1705	1.40762	57	1806	3.15615	18	2259	0.796813	32	1148	2.78746				14	2331	0.600601	21	2192	0.958029
	Lung-field 2	12	2009	0.597312	19	1485	1.27946	12	2091	0.573888	34	2056	1.6537	10	2130	0.469484	32	2140	1.49533	11	2097	0.524559	15	1604	0.935162				10	2750	0.363636	19	1795	1.0585
	sacrum-bone field 1				3	1614	0.185874	6	1396	0.429799										5	1767	0.282965
	sacrum-bone field 2				3	1878	0.159744	7	1885	0.371353										2	1737	0.115141
	hind limb-bone field 1				9	1532	0.587467	16	1325	1.20755	7	1712	0.408879	4	1578	0.253485	6	1533	0.391389	7	1135	0.61674	1	1578	0.0633714	59	1300	4.53846	2	2076	0.0963391	0	2100	0
	hind limb-bone field 2				17	1594	1.0665	3	1490	0.201342	7	1886	0.371156	1	1246	0.0802568	18	1389	1.2959	6	1637	0.366524	3	966	0.310559	18	500	3.6	4	1864	0.214592	4	1357	0.294768
F4-80 %	Lung-field 1	3	2504	0.119808	1	2059	0.0485673	1	1677	0.0596303	2	2051	0.0975134	1	1465	0.0682594	2	1786	0.111982	1	1921	0.0520562	20	1094	1.82815				0	2390	0	1	2024	0.0494071
	Lung-field 2	2	2334	0.0856898	2	2362	0.084674	0	2435	0	4	2638	0.15163	0	2288	0	1	2225	0.0449438	0	2246	0	3	1287	0.2331				0	1886	0	3	2050	0.146341
	sacrum-bone field 1				0	1907	0	3	1163	0.257954										0	1113	0
	sacrum-bone field 2				2	1800	0.111111	0	901	0										1	1237	0.0808407
	hind limb-bone field 1				2	1371	0.145879	0	1470	0	1	1954	0.0511771	2	1313	0.152323										1	1300	0.0769231	0	1994	0	0	1821	0
	hind limb-bone field 2				30	1854	1.61812	1	1587	0.063012	2	1849	0.108167	1	1457	0.0686342										3	500	0.6	2	957	0.208986	2	1996	0.1002
Collect data into colume
CD4 %		Lung	control	anti-PD-1		limb bone	control	anti-PD-1		PD-1 %		Lung	control	anti-PD-1		limb bone	control	anti-PD-1
			0.528479	1.31752			1.21065	0.483092					3.0853	0.796813			0.587467	0.61674
			0.322061	0.466045			0.949796	0.515796					0.597312	0.524559			1.0665	0.366524
			0.398633	0.744048			0.184275	0.948276					0.902935	2.78746			1.20755	0.0633714
			0.522952	0.301811			0.584112	1.01246					1.27946	0.935162			0.201342	0.310559
			1.38889	1.24316			0.594354	1.23077					0.895656	0.600601			0.408879	4.53846
			0.582627	0.474183			0.333333	4					0.573888	0.363636			0.371156	3.6
			0.384061	0.98777			0.371747	0.373134					0.659938	0.958029			0.253485	0.0963391
			1.25571	0.700637			0.160128	0.309789					1.6537	1.0585			0.0802568	0.214592
			2.34657				0.528541	0.270088					1.40762				0.391389	0
			0.949153				0.123993	0.222552					0.469484				1.2959	0.294768
			0.518807										3.15615
			0.827251			sacrum	0.209754	0.436364					1.49533			sacrum	0.185874	0.282965
							0.10543	0.719942									0.159744	0.115141
							0.819672										0.429799
							0.224719										0.371353
		Median	0.555553	0.722343			0.35254	0.499444					1.0912	0.865988			0.381371	0.288867
		range	0.322061 – 2.34657	0.301811 – 1.317523			0.10543 – 1.210654	0.222552 – 4					0.469484 – 3.156146	0.363636 – 2.787456			0.080257 – 1.295896	0 – 4.538462
CD8 %		Lung	control	anti-PD-1		limb bone	control	anti-PD-1		F4/80 %		Lung	control	anti-PD-1		limb bone	control	anti-PD-1
			2.01541	2.55701			0.479452	0.887199					0.119808	0.0520562			0.145879	0.0769231
			2.63158	2.1542			1.53191	1.5873					0.0856898	0			1.61812	0.6
			1.14286	3.80726			1.90295	1.97487					0.0485673	1.82815			0	0
			2.23112	3.84615			1.08794	0.647773					0.084674	0.2331			0.063012	0.208986
			2.87879	1.38825			1.03406	5					0.0596303	0			0.0511771	0
			1.38822	2.46479			1.08787	5.2					0	0			0.108167	0.1002
			2.00093	2.44063			0	0.600801					0.0975134	0.0494071			0.152323
			3.41615	1.36786			0.417362	0.222717					0.15163	0.146341			0.0686342
			2.04295				1.13379	0.366972					0.0682594
			3.39734				0.904033	0.216333					0			sacrum	0	0
			4.82721										0.111982				0.111111	0.0808407
			1.51251			sacrum	0.317628	0.533537					0.0449438				0.257954
							0.392734	1.93705									0
							4.49102
							1.43603
		Median	2.13704	2.45271			1.06096	0.767486					0.076467	0.050732			0.088401	0.078882
		range	1.142857 – 4.827208	1.367855 – 3.846154			0 – 4.491018	0.216333 – 5.2					0 – 0.15163	0 – 1.828154			0 – 1.618123	0 – 0.6
